# Supplementary material for: Body Weight Perception and Other Factors Associated with Overweight and Obesity in U.S. Adolescents
Source: Children (Basel). 2025 Jan 29;12(2):169. doi: 10.3390/children12020169 (PMC11854347; doi:10.3390/children12020169)
Supplement: Supplementary file 1 [file children-12-00169-s001.zip]

Archive with 1 entries (1 files):
- children-3418955-supplementary.pdf
